# Supplementary material for: Cost evaluation of acute ischemic stroke in Latin America: a multicentric study
Source: Lancet Reg Health Am. 2024 Dec 6;41:100959. doi: 10.1016/j.lana.2024.100959 (PMC11665535; doi:10.1016/j.lana.2024.100959)
Supplement: Supplementary Material IV [file mmc1.xlsx]

## Sheet: Legends
Variable	Description
LoT	Length of Time
ICU	Intensive care unit
mRS	modified rankin scale
Hours	Use hours transformation, for example 1h30min = 1,5 and 1h20min = 1+20/60=1,33
N	Use the total frequency (or total of repetitions that the activity happened).
Exames (N)	Use the total frequency (or total of repetitions that the exam happened).
materials (N)	Use the total units of matrials consumed per patient.

## Sheet: Hospital financial data
Labor costs
Proefssional cathegory	Monthly salary	Benefits and taxes	Hours hired per month
Neurologist								*** This part should be fulfilled once through information obtained with the finantial department
Neurosurgeon
Neurointerventionalist
Anesthesiologist
General clinician
Other clinician specialists
Nursing
Nursing technician
Phsycologist
Nutritionist
Speech Thearapist
Physioterapist
Physician fellow
Medical Resident
Structure costs: it should be filled considering the mean monthly cost attributed to each department
	Emergency	ICU	Ward	Stroke unit	Angiography
Depreciation
Energy
Support supplies
Nursing technicians allocated
Taxes
Rent (if applicable)
Other expenses
Indirect costs absorved
Capacity information:
	Emergency	ICU	Ward	Stroke unit	Angiography
Number of beds
Hours a day working
Days a week working

## Sheet: Labor costs 
	Emergency phase						Ward phase												Angiography unit										ICU unit												Stroke unit
Patient	LoT nursing support during the screening	LoT nursing technician support during the screening	LoT neurologist support during the screening	LoT nursing support during the emergency stay	LoT nursing technician support during the emergency stay	LoT clinician support during the emergency stay	Number of nursing visits	Mean time of nursin visit	Number of neurologist visits	Mean time of neurologist visit	Number of clincian visits	Mean time of clincian visit	Number of physiotherapy visits	Mean time of physiotherapy visit	Number of nutritionist visits	Mean time of nutritionist visit	Number of psychologist visits	Mean time of psychologist visit	Number of anesthesiologists in Room	Mean time anesthesiologist procedure	Number of neurologist in Room	Mean time neurologist procedure	Number of Neurointerventionalist in Room	Mean time Neurointerventionalist procedure	Number of nursing in Room	Mean time nursing procedure	Number of nursing technician in Room	Mean time nursing technician procedure	Number of nursing visits	Mean time of nursin visit	Number of neurologist visits	Mean time of neurologist visit	Number of clincian visits	Mean time of clincian visit	Number of physiotherapy visits	Mean time of physiotherapy visit	Number of nutritionist visits	Mean time of nutritionist visit	Nuber of Speech therapist visits	Mean time of speech therapist vistis	Number of nursing visits	Mean time of nursin visit	Number of neurologist visits	Mean time of neurologist visit	Number of clincian visits	Mean time of clincian visit	Number of physiotherapy visits	Mean time of physiotherapy visit	Number of nutritionist visits
(Patient study ID)	Hours	hours	hours	hours	hours	hours	N	hours	N	hours	N	hours	N	hours	N	hours	N	hours	N	hours	N	hours	N	hours	N	hours	N	hours	N	hours	N	hours	N	hours	N	hours	N	hours	N	hours	N	hours	N	hours	N	hours	N	hours	N
P1
P2
P3
P4
P5
[truncated: 3 more columns]

## Sheet: Clinical information
Patient	Therapy	Reperfusion time window: Please inform the hours from symptoms initiation to initial reperfusion treatment (IV thrombolysis or MT) in hours	Date of hospital admission	NIHSS admission	Previous Stroke	Previous mRS	Age	Sex	TOAST	LOT emergency	LOT ward	LOT angiopraphy unit	LOT ICU	LOT Stroke Unit	Date of hospital discharge	mRS discharge	NIHSS discharge	Date of mRS 3 months	mRS 3 months
Patient Number	1=conservative treatment 2=IV thrombolysis 3=mechanical thrombectomy 4= IV thrombolysis + mechanical thrombectomy	Example: Patient symptoms at 5p.m., bolus IV thrombolysis 9p.m. = 4 HOURS	dd/mm/aa	0-42	0=No 1=Yes	(mRS scale 0-6)	years	0=male 1= female	1=Cardioembolic 2=large vessel atherosclerosis 3=Lacunar 4=Other etiology 5= Undetermined	hours	hours	hours	hours	hours	dd/mm/aa	(mRS scale 0 to 6)	0-42	dd/mm/aa	(mRS scale 0 to 6)
1
2
3
4
5
6
7
8
9
10
11
12
13
14
15
16
17
18
19
20
21
22
23
24
25
26
27
28
29
30

## Sheet: Exams and procedures
You should indicate the number of exames that each peatient was submited to.
	Number of Magnetic Resonance Imaging of the Skull	Number of Transtoracic Echocardiogram	Number of Transesophageaul Echocardiogram	Number of Ecodopler	Number of Chest X-ray	Number of Computed tomography of the skull	Number of Electroencephalography	Number of Computed Tomography of the Chest	Number of Ecoabdominal	Number of Angiotomography	Number of Electrocardiogram	Number of Carotid Ultrasound	Number of Colonoscopy	Number of Endoscopy	Number of Broncoscopy	Number of Hemodyalisis	Decompressive Hemicraniectomy	Endarterectomy	Carotid/vertebral artery stenting	Cerebral Hematoma Drainage	Gastrostomy/jejunostomy
Cost per exam*
P1
P2
P3
Pn
* it should be considered the cost that the hospital consider for each exam without profit margins

## Sheet: Materials trombectomy
You should indicate the number of materials used per patient.
Paciente/Material	Number of femoral introductor	Number of fio guia	Number of diagnostic catheter	Number of conector Y 2 vias	Number of CELLO baloon guide catheter	Number of microguia	Number of microcateter	Number of PENUMBRA 3 Max (reperfusion catheter)	Number PENUMBRA 5 Max (reperfusion catheter)	Number of SOLITAIRE (revascularization device)	Number of other stent retriever used (revascularization device)**
Cost of aquisition*
P1
P2
P3
P4
Pn
* It should be introduced the mean cost of aquisition of each material
** Please identify and describe other stent-retrievers used during the main procedure

## Sheet: Thrombolysis
You should indicate the number of bottles used of each medication per patient.
Patient/Material	Alteplase 10mg	Alteplase 20mg	Alteplase 50 mg	Tenecteplase 50 mg
Cost of aquisition*
P1
P2
P3
P4
Pn
* It should be introduced the mean cost of aquisition of each material
